# Supplementary material for: Ghosts of symbionts past: the hidden history of the dynamic association between filarial nematodes and their Wolbachia endosymbionts
Source: G3 (Bethesda). 2025 Oct 1;15(12):jkaf226. doi: 10.1093/g3journal/jkaf226 (PMC12693587; doi:10.1093/g3journal/jkaf226)
Supplement: jkaf226_Supplementary_Data [file jkaf226_supplementary_data.zip]

Archive with 1 entries (1 files):
- Supplemental_Material_G3-2025-405948.pdf
